# Supplementary material for: Evidence-based rules from family practice to inform family practice; the learning healthcare system case study on urinary tract infections
Source: BMC Fam Pract. 2015 May 16;16:63. doi: 10.1186/s12875-015-0271-4 (PMC4438341; doi:10.1186/s12875-015-0271-4)
Supplement: Additional file 1: — Raw exported data from KNIME data mining tool used to create Table S1 and Table S2. [file 12875_2015_271_MOESM1_ESM.xlsx]

## Sheet: U71
Table 1	Consecutive	U71
	Antecendent	LR+ Netherlands (N)	LR+ confidence interval lower limit (N)	LR+ confidence interval upper limit (N)	LR+ Malta (M)	LR+confidence interval lower limit (M)	LR+ confidence interval upper limit (M)	LR+ (N+M)	LR+ se (N+M)	LR+ confidence interval lower limit (N+M)	LR+ confidence interval upper limit (N+M)	LR- (N+M)	LR- se (N+M)	LR- confidence interval lower limiT (N+M)	LR- confidence interval upper limit (N+M)
	A02	2.68	1.37	5.25				2.31397	0.27371	1.35323	3.9568	0.999053	0.000447691	0.998177	0.99993
	A03	0.81	0.68	0.94				0.716134	0.0672015	0.627757	0.816954	1.01072	0.0018116	1.00714	1.01431
	D06	2.59	2.33	2.88	7.67	6.56	8.96	3.08718	0.0456991	2.82268	3.37646	0.960407	0.00270278	0.955333	0.965508
	L05	2.08	1.58	2.75				2.22932	0.13892	1.69793	2.927	0.996447	0.000881496	0.994726	0.99817
	U01	84.02	77.87	90.67	216.48	180.68	259.39	94.0794	0.0358453	87.6965	100.927	0.743594	0.00644037	0.734267	0.75304
	U01, U02	193.87	165.54	227.05	745.08	431.15	1287.6	222.675	0.0772485	191.388	259.075
	U02	44.65	41.59	47.94	151.66	122.41	187.9	50.7804	0.0342862	47.48	54.3102	0.809605	0.0053437	0.80117	0.818129
	U04	6.27	5.04	7.8	38.94	15.93	95.2	7.08813	0.107992	5.73597	8.75904	0.989968	0.00118669	0.987668	0.992273
	U05	6.35	4.81	8.4				6.85647	0.135731	5.2549	8.94618	0.993692	0.000941898	0.991859	0.995528
	U06	22.4	18.63	26.94	74.57	49.54	112.26	26.2327	0.0854289	22.1884	31.0143	0.975712	0.00175552	0.972361	0.979075
	U07	16.34	11.51	23.21	50.07	21.99	114.01	18.746	0.164266	13.5857	25.8663	0.994141	0.000861221	0.992464	0.99582
	U13	36.49	22.41	59.68				39.243	0.248562	24.1092	63.8768	0.996521	0.000653088	0.995246	0.997797
	U14	6.08	2.59	14.3				6.10447	0.434474	2.60505	14.3047	0.999403	0.000292092	0.998831	0.999975
	U27	44.86	38.7	52.02				46.176	0.0746218	39.893	53.4485	0.958868	0.00228464	0.954584	0.963172
	U29	17.16	10.8	27.29				18.1681	0.236117	11.4373	28.86	0.997189	0.000596199	0.996024	0.998354
	U71	185.8	165.5	208.58	305.98	85.56	1094.27	199.552	0.0588452	177.814	223.948	0.822842	0.00507446	0.814699	0.831067
	U95	3.15	1.38	7.22				3.08653	0.421641	1.35071	7.05308	1	0	1	1
	X14	0.13	0.06	0.32	2.12	0.86	5.13	0.254636	0.316914	0.136822	0.473896	1.0035	0.000392376	1.00273	1.00427
	X15	0.48	0.26	0.9	2.65	1.18	5.95	0.682064	0.251614	0.416531	1.11687	1.01538	0.00293586	1.00955	1.02124
											Example
											LR+	LR+se
											7.249	1.035
											Confidence intervals
											0.953385	55.1173

## Sheet: U70
Table 2	Consecutive	U70
	Antecendent	LR+ Netherlands (N)	LR+ confidence interval lower limit (N)	LR+ confidence interval upper limit (N)	LR+ Malta	LR+confidence interval lower limit (M)	LR+ confidence interval upper limit (M)	LR+ (N+M)	LR+ se (N+M)	LR+ confidence interval lower limit (N+M)	LR+ confidence interval upper limit (N+M)	LR- (N+M)	LR- se (N+M)	LR- confidence interval lower limit (N+M)	LR- confidence interval upper limit (N+M)
	A02	57.97	25.88	129.82				33.49	0.407584	15.0652	74.4488	0.976417	0.0100397	0.957391	0.995821
	A03	11.81	9.88	14.3	4.19	1.71	10.25	9.00015	0.0923016	7.51071	10.785	0.701353	0.0440402	0.643352	0.764582
	A06				28.83	4.59	181.11	0.980751	0.998281	0.138613	6.93925	1.00008	0.0040581	0.992157	1.00807
	D01	9.61	5.98	16.46				7.03495	0.242333	4.37505	11.312	0.943914	0.0167465	0.913435	0.97541
	D06	6.14	4.27	8.84	21.19	12.36	36.33	6.47592	0.16834	4.65594	9.0073	0.891777	0.024106	0.850622	0.934923
	D09	6.79	4	11.54	5.94	0.95	37.17	5.74881	0.260068	3.45305	9.57089	0.952713	0.0155977	0.924028	0.982289
	D10	7.77	4.58	13.21				4.95213	0.270391	2.91495	8.41306	0.957545	0.0149983	0.929806	0.986112
	L02	7.41	4.45	12.33	17.44	7.12	42.75	6.99514	0.234587	4.41684	11.0785	0.940427	0.0172994	0.909075	0.972861
	L03	2.33	1.34	4.04				2.49664	0.281803	1.43708	4.33743	0.970298	0.0143801	0.943332	0.998035
	L05	55.16	41.65	73.06				59.6009	0.143703	44.9708	78.9906	0.832334	0.0288006	0.786651	0.88067
	U01	14.07	9.85	20.11	28.25	8.48	94.1	14.4164	0.17534	10.2236	20.3287	0.889838	0.0232076	0.850269	0.931249
	U02	7.17	4.31	11.94				7.2355	0.260197	4.34495	12.049	0.950768	0.0155975	0.922142	0.980283
	U06	17.38	7.85	38.48				16.5706	0.405403	7.48604	36.6796	0.977141	0.0100398	0.958101	0.99656
	U27	18.75	9.84	35.37				20.6297	0.329395	10.817	39.344	0.965268	0.0123734	0.94214	0.988963
	U70	1001	494.12	2027.87				1001	0.360385	493.933	2028.62	0.935256	0.0167458	0.905058	0.966462
	U71	11.7	7.15	19.13				13.0892	0.251325	7.99801	21.4213	0.943649	0.0161794	0.914194	0.974054
